# Supplementary material for: Trends in clinical stage distribution and screening detection of cancer in Osaka, Japan: Stomach, colorectum, lung, breast and cervix
Source: PLoS One. 2020 Dec 31;15(12):e0244644. doi: 10.1371/journal.pone.0244644 (PMC7775058; doi:10.1371/journal.pone.0244644)
Supplement: S1 Table — (XLSX) [file pone.0244644.s001.xlsx]

## Sheet: Sheet1
S1 Table. Trends in the clinical stage distribution and the proportion of screen-detected cancer cases
Site			Incident year
	Sex			2000-2002		2003-2005		2006-2008		2009-2011		2012-2014
Stomach
	Men	Clinical stage
			Local (%)	4394	(49.3)	4751	(46.5)	6359	(51.3)	8213	(56.3)	10716	(60.7)
			Regional (%)	2638	(29.6)	3104	(30.4)	3217	(25.9)	3351	(23.0)	3444	(19.5)
			Distant (%）	1885	(21.1)	2372	(23.2)	2832	(22.8)	3029	(20.8)	3498	(19.8)
		Screen-detection
			yes (%)	287	(4.1)	743	(8.7)	1298	(12.5)	1397	(11.7)	1671	(11.8)
			no (%)	6654	(95.9)	7813	(91.3)	9077	(87.5)	10563	(88.3)	12450	(88.2)
		Total (%)		8917	(100)	10227	(100)	12408	(100)	14593	(100)	17658	(100)
	Women	Clinical stage
			Local (%)	1855	(45.6)	2076	(45.7)	2705	(49.7)	3471	(55.4)	4354	(58.4)
			Regional (%)	1296	(31.8)	1453	(32.0)	1508	(27.7)	1417	(22.6)	1550	(20.8)
			Distant (%）	920	(22.6)	1013	(22.3)	1229	(22.6)	1373	(21.9)	1551	(20.8(
		Screen-detection
			yes (%)	222	(5.5)	435	(9.6)	728	(13.4)	782	(12.5)	852	(11.4)
			no (%)	3849	(94.6)	4107	(90.4)	4714	(86.6)	5479	(87.5)	6603	(88.6)
		Total (%)		4071	(100)	4542	(100)	5442	(100)	6261	(100)	7455	(100)
Colorectum
	Men	Clinical stage
			In situ(%)	724	(10.3)	849	(10.1)	1845	(15.9)	3350	(22.3)	5325	(27.4)
			Local (%)	2938	(41.9)	3450	(40.8)	4578	(39.5)	5573	(37.1)	7073	(36.4)
			Regional (%)	1973	(28.1)	2483	(29.4)	3117	(26.9)	3646	(24.3)	4232	(21.8)
			Distant (%）	1379	(19.7)	1669	(19.8)	2065	(17.8)	2449	(16.3)	2802	(14.4)
		Screen-detection
			yes (%)	445	(6.3)	963	(11.4)	1986	(17.1)	2702	(18.0)	3890	(20.0)
			no (%)	6569	(93.7)	7488	(88.6)	9619	(82.9)	12316	(82.0)	15542	(80.0)
		Total (%)		7014	(100)	8451	(100)	11605	(100)	15018	(100)	19432	(100)
	Women	Clinical stage
			In situ(%)	394	(8.0)	474	(7.9)	1025	(12.5)	1926	(18.7)	2992	(22.2)
			Local (%)	1927	(39.1)	2358	(39.2)	3069	(37.5)	3630	(35.2)	4955	(36.8)
			Regional (%)	1566	(31.7)	1968	(32.7)	2549	(31.1)	2993	(29.0)	3495	(26.0)
			Distant (%）	1048	(21.2)	1212	(20.2)	1543	(18.9)	1768	(17.1)	2022	(15.0)
		Screen-detection
			yes (%)	227	(4.6)	532	(8.9)	1253	(15.3)	1654	(16.0)	2464	(18.3)
			no (%)	4708	(95.4)	5480	(91.2)	6933	(84.7)	8663	(84.0)	11000	(81.7)
		Total (%)		4935	(100)	6012	(100)	8186	(100)	10317	(100)	13464	(100)
Lung
	Men	Clinical stage
			In situ(%)	7	(0.1)	7	(0.1)	6	(0.1)	7	(0.1)	8	(0.1)
			Local (%)	1585	(22.8)	1797	(21.0)	2382	(23.0)	3080	(25.8)	4088	(29.0)
			Regional (%)	2754	(39.7)	3027	(35.4)	3458	(33.3)	3681	(30.8)	3395	(24.0)
			Distant (%）	2595	(37.4)	3725	(43.5)	4529	(43.7)	5192	(43.4)	6630	(47.0)
		Screen-detection
			yes (%)	287	(4.1)	743	(8.7)	1298	(12.5)	1397	(11.7)	1671	(11.8)
			no (%)	6654	(95.9)	7813	(91.3)	9077	(87.5)	10563	(88.3)	12450	(88.2)
		Total (%)		6941	(100)	8556	(100)	10375	(100)	11960	(100)	14121	(100)
	Women	Clinical stage
			In situ(%)	1	(0.0)	1	(0.0)	0	(0)	11	(0.2)	15	(0.2)
			Local (%)	914	(30.9)	1017	(30.0)	1355	(31.9)	1932	(35.9)	2497	(37.8)
			Regional (%)	900	(30.4)	955	(28.1)	1131	(26.6)	1288	(23.9)	1193	(18.1)
			Distant (%）	1144	(38.7)	1431	(42.0)	1761	(41.5)	2154	(40.0)	2901	(43.9)
		Screen-detection
			yes (%)	144	(4.9)	366	(10.8)	656	(15.5)	729	(13.5)	885	(13.4)
			no (%)	2815	(95.1)	3038	(89.3)	3591	(84.6)	4656	(86.5)	5721	(86.6)
		Total (%)		2959	(100)	3404	(100)	4247	(100)	5385	(100)	6606	(100)
Breast
	Women	Clinical stage
			In situ(%)	230	(3.5)	345	(4.4)	800	(7.6)	1313	(10.2)	1666	(10.5)
			Local (%)	3635	(55.3)	4452	(57.0)	6115	(58.1)	7440	(57.8)	8988	(56.7)
			Regional (%)	2281	(34.7)	2573	(33.0)	3080	(29.3)	3512	(27.3)	4266	(26.9)
			Distant (%）	425	(6.5)	447	(5.7)	529	(5.0)	618	(4.8)	932	(5.9)
		Screen-detection
			yes (%)	339	(5.2)	905	(11.6)	2218	(21.1)	3214	(25.0)	3713	(23.4)
			no (%)	6232	(94.8)	6912	(88.4)	8306	(78.9)	9669	(75.1)	12139	(76.6)
		Total (%)		6571	(100)	7817	(100)	10524	(100)	12883	(100)	15852	(100)
Cervix
	Women	Clinical stage
			In situ(%)	565	(33.3)	801	(37.6)	1501	(49.3)	2732	(58.6)	3832	(63.6)
			Local (%)	597	(35.2)	671	(31.5)	761	(25.0)	928	(19.9)	1089	(18.1)
			Regional (%)	442	(26.0)	544	(25.6)	643	(21.1)	791	(17.0)	854	(14.2)
			Distant (%）	94	(5.5)	112	(5.3)	139	(4.6)	215	(4.6)	249	(4.1)
		Screen-detection
			yes (%)	250	(14.7)	593	(27.9)	960	(31.5)	1700	(36.4)	2060	(34.2)
			no (%)	1448	(85.3)	1535	(72.1)	2084	(68.5)	2966	(63.6)	3964	(65.8)
		Total (%)		1698	(100)	2128	(100)	3044	(100)	4666	(100)	6024	(100)
