# Supplementary material for: Trends in clinical stage distribution and screening detection of cancer in Osaka, Japan: Stomach, colorectum, lung, breast and cervix
Source: PLoS One. 2020 Dec 31;15(12):e0244644. doi: 10.1371/journal.pone.0244644 (PMC7775058; doi:10.1371/journal.pone.0244644)
Supplement: S2 Table — (XLSX) [file pone.0244644.s002.xlsx]

## Sheet: Sheet1
S2 Table. Trends in the age-specific clinical stage distribution and the proportion of screen-detected cancer cases for stomach cancer.
Sex
	Age(year)			2000-2002		2003-2005		2006-2008		2009-2011		2012-2014
Men
	0-49	Clinical stage
			Local (%)	292	(53.4)	220	(50.3)	237	(54.9)	245	(55.9)	259	(55.9)
			Regional (%)	128	(23.4)	117	(26.8)	96	(22.2)	104	(23.7)	106	(22.9)
			Distant (%）	127	(23.2)	100	(22.9)	99	(22.9)	89	(20.3)	98	(21.2)
		Screen-detection
			yes (%)	72	(13.2)	70	(16.0)	108	(25.0)	117	(26.7)	134	(28.9)
			no (%)	475	(86.8)	367	(84.0)	324	(75.0)	321	(73.3)	329	(71.1)
		Total (%)		547	（100）	437	（100）	432	（100）	438	（100）	463	（100）
	50-64	Clinical stage
			Local (%)	1650	(51.1)	1638	(48.7)	1866	(51.4)	2084	(56.7)	2113	(60.3)
			Regional (%)	940	(29.1)	973	(28.9)	947	(26.1)	817	(22.2)	734	(21.0)
			Distant (%）	642	(19.9)	754	(22.4)	818	(22.5)	772	(21.0)	656	(18.7)
		Screen-detection
			yes (%)	341	(10.6)	585	(17.4)	903	(24.9)	913	(24.9)	949	(27.1)
			no (%)	2891	(89.5)	2780	(82.6)	2728	(75.1)	2760	(75.1)	2554	(72.9)
		Total (%)		3232	（100）	3365	（100）	3631	（100）	3673	（100）	3503	（100）
	65-79	Clinical stage
			Local (%)	2080	(48.4)	2423	(45.1)	3480	(51.6)	4689	(56.9)	6347	(61.3)
			Regional (%)	1310	(30.5)	1682	(31.3)	1723	(25.5)	1862	(22.6)	1927	(18.6)
			Distant (%）	909	(21.1)	1263	(23.5)	1543	(22.9)	1690	(20.5)	2089	(20.2)
		Screen-detection
			yes (%)	234	(5.4)	480	(8.9)	914	(13.6)	1135	(13.8)	1442	(13.9)
			no (%)	4065	(94.6)	4888	(91.1)	5832	(86.5)	7106	(86.2)	8921	(86.1)
		Total (%)		4299	（100）	5368	（100）	6746	（100）	8241	（100）	10363	（100）
	80+	Clinical stage
			Local (%)	372	(44.3)	470	(44.5)	776	(48.5)	1195	(53.3)	1997	(60.0)
			Regional (%)	260	(31.0)	332	(31.4)	451	(28.2)	568	(25.4)	677	(20.3)
			Distant (%）	207	(24.7)	255	(24.1)	372	(23.3)	478	(21.3)	655	(19.7)
		Screen-detection
			yes (%)	17	(2.0)	54	(5.1)	95	(5.9)	127	(5.7)	158	(4.8)
			no (%)	822	(98.0)	1003	(94.9)	1504	(94.1)	2114	(94.3)	3171	(95.3)
		Total (%)		839	（100）	1057	（100）	1599	（100）	2241	（100）	3329	（100）
Women
	0-49	Clinical stage
			Local (%)	179	(44.1)	155	(45.1)	192	(47.8)	194	(52.4)	194	(51.7)
			Regional (%)	104	(25.6)	94	(27.3)	104	(25.9)	87	(23.5)	86	(22.9)
			Distant (%）	123	(30.3)	95	(27.6)	106	(26.4)	89	(24.1)	95	(25.3)
		Screen-detection
			yes (%)	24	(5.9)	47	(13.7)	79	(19.7)	82	(22.2)	81	(21.6)
			no (%)	382	(94.1)	297	(86.3)	323	(80.4)	288	(77.8)	294	(78.4)
		Total (%)		406	（100）	344	（100）	402	（100）	370	（100）	375	（100）
	50-64	Clinical stage
			Local (%)	540	(44.3)	610	(48.4)	650	(47.3)	747	(54.8)	750	(55.9)
			Regional (%)	388	(31.8)	352	(27.9)	391	(28.5)	296	(21.7)	279	(20.8)
			Distant (%）	292	(23.9)	299	(23.7)	333	(24.2)	321	(23.5)	313	(23.3)
		Screen-detection
			yes (%)	103	(8.4)	176	(14.0)	279	(20.3)	279	(20.5)	271	(20.2)
			no (%)	1117	(91.6)	1085	(86.0)	1095	(79.7)	1085	(79.6)	1071	(79.8)
		Total (%)		1220	（100）	1261	（100）	1374	（100）	1364	（100）	1342	（100）
	65-79	Clinical stage
			Local (%)	880	(49.1)	962	46.52	1330	(51.9)	1741	(57.6)	2327	(61.5)
			Regional (%)	557	(31.1)	687	33.22	693	(27.0)	644	(21.3)	766	(20.2)
			Distant (%）	356	(19.9)	419	20.26	542	(21.1)	637	(21.1)	692	(18.3)
		Screen-detection
			yes (%)	82	(4.6)	188	9.09	316	(12.3)	364	(12.1)	426	(11.3)
			no (%)	1711	(95.4)	1880	90.91	2249	(87.7)	2658	(88.0)	3359	(88.8)
		Total (%)		1793	（100）	2068	（100）	2565	（100）	3022	（100）	3785	（100）
	80+	Clinical stage
			Local (%)	256	(39.3)	349	40.16	533	(48.4)	789	(52.4)	1083	(55.5)
			Regional (%)	247	(37.9)	320	36.82	320	(29.1)	390	(25.9)	419	(21.5)
			Distant (%）	149	(22.9)	200	23.01	248	(22.5)	326	(21.7)	451	(23.1)
		Screen-detection
			yes (%)	13	(2.0)	24	2.76	54	(4.9)	57	(3.8)	74	(3.8)
			no (%)	639	(98.0)	845	97.24	1047	(95.1)	1448	(96.2)	1879	(96.2)
		Total (%)		652	（100）	869	（100）	1101	（100）	1505	（100）	1953	（100）
