# Supplementary material for: Trends in clinical stage distribution and screening detection of cancer in Osaka, Japan: Stomach, colorectum, lung, breast and cervix
Source: PLoS One. 2020 Dec 31;15(12):e0244644. doi: 10.1371/journal.pone.0244644 (PMC7775058; doi:10.1371/journal.pone.0244644)
Supplement: S3 Table — (XLSX) [file pone.0244644.s003.xlsx]

## Sheet: Sheet1
S3 Table. Trends in the age-specific clinical stage distribution and the proportion of screen-detected cancer cases for colorectal cancer.
Sex
	Age(year)			200-2002		2003-2005		2006-2008		2009-2011		2012-2014
Men
	0-49	Clinical stage
			In situ (%)	58	(14.2)	56	(13.4)	112	(20.9)	215	(30.3)	328	(33.7)
			Local (%)	142	(34.6)	172	(41.2)	184	(34.4)	219	(30.9)	314	(32.2)
			Regional (%)	139	(33.9)	106	(25.4)	137	(25.6)	164	(23.1)	199	(20.4)
			Distant (%）	71	(17.3)	84	(20.1)	102	(19.1)	112	(15.8)	133	(13.7)
		Screen-detection
			yes (%)	32	(7.8)	86	(20.6)	149	(27.9)	218	(30.7)	357	(36.7)
			no (%)	378	(92.2)	332	(79.4)	386	(72.2)	492	(69.3)	617	(63.4)
		Total (%)		410	(100)	418	(100)	535	(100)	710	(100)	974	(100)
	50-64	Clinical stage
			In situ (%)	311	(11.7)	328	(11.3)	618	(16.9)	1052	(24.9)	1524	(31.1)
			Local (%)	1080	(40.6)	1113	(38.4)	1377	(37.7)	1426	(33.7)	1598	(32.6)
			Regional (%)	751	(28.3)	858	(29.6)	978	(26.8)	1020	(24.1)	1017	(20.8)
			Distant (%）	516	(19.4)	600	(20.7)	676	(18.5)	728	(17.2)	757	(15.5)
		Screen-detection
			yes (%)	254	(9.6)	447	(15.4)	794	(21.8)	1015	(24.0)	1406	(28.7)
			no (%)	2404	(90.4)	2452	(84.6)	2855	(78.2)	3211	(76.0)	3490	(71.3)
		Total (%)		2658	(100)	2899	(100)	3649	(100)	4226	(100)	4896	(100)
	65-79	Clinical stage
			In situ (%)	322	(9.7)	422	(9.7)	988	(16.1)	1763	(21.7)	2906	(27.1)
			Local (%)	1468	(44.0)	1817	(41.9)	2483	(40.5)	3145	(38.7)	3988	(37.1)
			Regional (%)	889	(26.6)	1289	(29.7)	1628	(26.5)	1973	(24.3)	2367	(22.0)
			Distant (%）	658	(19.7)	806	(18.6)	1039	(16.9)	1255	(15.4)	1484	(13.8)
		Screen-detection
			yes (%)	138	(4.1)	391	(9.0)	946	(15.4)	1296	(15.9)	1849	(17.2)
			no (%)	3199	(95.9)	3943	(91.0)	5192	(84.6)	6840	(84.1)	8896	(82.8)
		Total (%)		3337	(100)	4334	(100)	6138	(100)	8136	(100)	10745	(100)
	80+	Clinical stage
			In situ (%)	33	(5.4)	43	(5.4)	127	(9.9)	320	(16.4)	567	(20.1)
			Local (%)	248	(40.7)	348	(43.5)	534	(41.6)	783	(40.2)	1173	(41.6)
			Regional (%)	194	(31.9)	230	(28.8)	374	(29.2)	489	(25.1)	649	(23.0)
			Distant (%）	134	(22.0)	179	(22.4)	248	(19.3)	354	(18.2)	428	(15.2)
		Screen-detection
			yes (%)	21	(3.5)	39	(4.9)	97	(7.6)	173	(8.9)	278	(9.9)
			no (%)	588	(96.6)	761	(95.1)	1186	(92.4)	1773	(91.1)	2539	(90.1)
		Total (%)		609	(100)	800	(100)	1283	(100)	1946	(100)	2817	(100)
Women
	0-49	Clinical stage
			In situ (%)	28	(8.9)	30	(9.2)	64	(13.3)	133	(21.9)	214	(27.0)
			Local (%)	108	(34.3)	107	(32.6)	186	(38.5)	209	(34.4)	267	(33.7)
			Regional (%)	116	(36.8)	120	(36.6)	132	(27.3)	155	(25.5)	187	(23.6)
			Distant (%）	63	(20.0)	71	(21.7)	101	(20.9)	111	(18.3)	125	(15.8)
		Screen-detection
			yes (%)	24	(7.6)	43	(13.1)	111	(23.0)	140	(23.0)	228	(28.8)
			no (%)	291	(92.4)	285	(86.9)	372	(77.0)	468	(77.0)	565	(71.3)
		Total (%)		315	(100)	328	(100)	483	(100)	608	(100)	793	(100)
	50-64	Clinical stage
			In situ (%)	145	(9.0)	172	(9.3)	323	(14.0)	564	(21.4)	733	(24.8)
			Local (%)	620	(38.3)	716	(38.9)	818	(35.5)	874	(33.1)	1027	(34.7)
			Regional (%)	517	(31.9)	581	(31.5)	717	(31.1)	761	(28.8)	739	(25.0)
			Distant (%）	338	(20.9)	374	(20.3)	446	(19.4)	442	(16.7)	459	(15.5)
		Screen-detection
			yes (%)	112	(6.9)	234	(12.7)	471	(20.4)	588	(22.3)	759	(25.7)
			no (%)	1508	(93.1)	1609	(87.3)	1833	(79.6)	2053	(77.7)	2199	(74.3)
		Total (%)		1620	(100)	1843	(100)	2304	(100)	2641	(100)	2958	(100)
	65-79	Clinical stage
			In situ (%)	187	(8.4)	215	(7.8)	529	(13.8)	967	(19.8)	1595	(24.0)
			Local (%)	891	(40.0)	1121	(40.8)	1457	(38.1)	1749	(35.9)	2435	(36.7)
			Regional (%)	696	(31.3)	887	(32.3)	1182	(30.9)	1361	(27.9)	1697	(25.6)
			Distant (%）	451	(20.3)	525	(19.1)	661	(17.3)	798	(16.4)	910	(13.7)
		Screen-detection
			yes (%)	82	(3.7)	224	(8.2)	557	(14.6)	788	(16.2)	1217	(18.3)
			no (%)	2143	(96.3)	2524	(91.9)	3272	(85.5)	4087	(83.8)	5420	(81.7)
		Total (%)		2225	(100)	2748	(100)	3829	(100)	4875	(100)	6637	(100)
	80+	Clinical stage
			In situ (%)	34	(4.4)	57	(5.2)	109	(6.9)	262	(12.0)	450	(14.6)
			Local (%)	308	(39.7)	414	(37.9)	608	(38.7)	798	(36.4)	1226	(39.9)
			Regional (%)	237	(30.6)	380	(34.8)	518	(33.0)	716	(32.7)	872	(28.4)
			Distant (%）	196	(25.3)	242	(22.1)	335	(21.3)	417	(19.0)	528	(17.2)
		Screen-detection
			yes (%)	9	(1.2)	31	(2.8)	114	(7.3)	138	(6.3)	260	(8.5)
			no (%)	766	(98.8)	1062	(97.2)	1456	(92.7)	2055	(93.7)	2816	(91.6)
		Total (%)		775	(100)	1093	(100)	1570	(100)	2193	(100)	3076	(100)
