# Supplementary material for: Trends in clinical stage distribution and screening detection of cancer in Osaka, Japan: Stomach, colorectum, lung, breast and cervix
Source: PLoS One. 2020 Dec 31;15(12):e0244644. doi: 10.1371/journal.pone.0244644 (PMC7775058; doi:10.1371/journal.pone.0244644)
Supplement: S4 Table — (XLSX) [file pone.0244644.s004.xlsx]

## Sheet: Sheet1
S4 Table. Trends in the age-specific clinical stage distribution and the proportion of screen-detected cancer cases for lung cancer.
Sex
	Age(year)			2000-2002		2003-2005		2006-2008		2009-2011		2012-2014
Men
	0-49	Clinical stage
			In situ (%)	0	(0)	0	(0)	0	(0)	0	(0)	0	(0)
			Local (%)	48	(17.2)	49	(18.0)	60	(19.2)	62	(23.9)	81	(23.1)
			Regional (%)	113	(40.5)	82	(30.0)	99	(31.7)	81	(31.2)	90	(25.7)
			Distant (%）	118	(42.3)	142	(52.0)	153	(49.0)	117	(45.0)	179	(51.1)
		Screen-detection
			yes (%)	19	(6.8)	49	(18.0)	82	(26.3)	67	(25.8)	84	(24.0)
			no (%)	260	(93.2)	224	(82.1)	230	(73.7)	193	(74.2)	266	(76.0)
		Total (%)		279	(100)	273	(100)	312	(100)	260	(100)	350	(100)
	50-64	Clinical stage
			In situ (%)	0	(0)	2	(0.1)	2	(0.1)	4	(0.2)	1	(0.0)
			Local (%)	426	(21.5)	474	(20.1)	552	(21.2)	639	(24.3)	704	(26.6)
			Regional (%)	777	(39.1)	829	(35.1)	855	(32.9)	792	(30.1)	661	(25.0)
			Distant (%）	782	(39.4)	1055	(44.7)	1192	(45.8)	1197	(45.5)	1283	(48.4)
		Screen-detection
			yes (%)	131	(6.6)	315	(13.4)	533	(20.5)	549	(20.9)	547	(20.7)
			no (%)	1854	(93.4)	2045	(86.7)	2068	(79.5)	2083	(79.1)	2102	(79.4)
		Total (%)		1985	(100)	2360	(100)	2601	(100)	2632	(100)	2649	(100)
	65-79	Clinical stage
			In situ (%)	7	(0.2)	5	(0.1)	2	(0.0)	3	(0.0)	5	(0.1)
			Local (%)	924	(23.9)	1061	(21.8)	1397	(24.1)	1851	(26.9)	2497	(30.0)
			Regional (%)	1548	(40.0)	1719	(35.4)	1933	(33.3)	2106	(30.6)	2024	(24.3)
			Distant (%）	1395	(36.0)	2073	(42.7)	2469	(42.6)	2933	(42.6)	3812	(45.7)
		Screen-detection
			yes (%)	121	(3.1)	345	(7.1)	618	(10.7)	667	(9.7)	893	(10.7)
			no (%)	3753	(96.9)	4513	(92.9)	5183	(89.4)	6226	(90.3)	7445	(89.3)
		Total (%)		3874	(100)	4858	(100)	5801	(100)	6893	(100)	8338	(100)
	80+	Clinical stage
			In situ (%)	0	(0)	0	(0)	2	(0.1)	0	(0)	2	(0.1)
			Local (%)	187	(23.3)	213	(20.0)	373	(22.5)	528	(24.3)	806	(29.0)
			Regional (%)	316	(39.4)	397	(37.3)	571	(34.4)	702	(32.3)	620	(22.3)
			Distant (%）	300	(37.4)	455	(42.7)	715	(43.1)	945	(43.5)	1356	(48.7)
		Screen-detection
			yes (%)	16	(2.0)	34	(3.2)	65	(3.9)	114	(5.2)	147	(5.3)
			no (%)	787	(98.0)	1031	(96.8)	1596	(96.1)	2061	(94.8)	2637	(94.7)
		Total (%)		803	(100)	1065	(100)	1661	(100)	2175	(100)	2784	(100)
Women
	0-49	Clinical stage
			In situ (%)	0	(0)	0	(0)	0	(0)	1	(0.4)	0	(0)
			Local (%)	37	(27.0)	42	(28.8)	55	(30.4)	82	(34.2)	97	(41.1)
			Regional (%)	42	(30.7)	28	(19.2)	37	(20.4)	44	(18.3)	32	(13.6)
			Distant (%）	58	(42.3)	76	(52.1)	89	(49.2)	113	(47.1)	107	(45.3)
		Screen-detection
			yes (%)	10	(7.3)	28	(19.2)	54	(29.8)	58	(24.2)	65	(27.5)
			no (%)	127	(92.7)	118	(80.8)	127	(70.2)	182	(75.8)	171	(72.5)
		Total (%)		137	(100)	146	(100)	181	(100)	240	(100)	236	(100)
	50-64	Clinical stage
			In situ (%)	1	(0.1)	1	(0.1)	0	(0)	3	(0.3)	4	(0.3)
			Local (%)	284	(33.0)	310	(31.7)	383	(34.1)	493	(40.4)	528	(41.9)
			Regional (%)	238	(27.7)	256	(26.2)	274	(24.4)	230	(18.9)	216	(17.2)
			Distant (%）	337	(39.1)	412	(42.1)	465	(41.4)	493	(40.4)	511	(40.6)
		Screen-detection
			yes (%)	73	(8.5)	177	(18.1)	277	(24.7)	256	(21.0)	300	(23.8)
			no (%)	787	(91.5)	802	(81.9)	845	(75.3)	963	(79.0)	959	(76.2)
		Total (%)		860	(100)	979	(100)	1122	(100)	1219	(100)	1259	(100)
	65-79	Clinical stage
			In situ (%)	0	(0)	0	(0)	0	(0)	6	(0.2)	10	(0.3)
			Local (%)	467	(33.0)	536	(32.2)	742	(34.6)	1048	(37.9)	1441	(39.6)
			Regional (%)	432	(30.6)	483	(29.0)	572	(26.7)	643	(23.2)	661	(18.2)
			Distant (%）	515	(36.4)	646	(38.8)	830	(38.7)	1071	(38.7)	1524	(41.9)
		Screen-detection
			yes (%)	55	(3.9)	144	(8.7)	279	(13.0)	371	(13.4)	451	(12.4)
			no (%)	1359	(96.1)	1521	(91.4)	1865	(87.0)	2397	(86.6)	3185	(87.6)
		Total (%)		1414	(100)	1665	(100)	2144	(100)	2768	(100)	3636	(100)
	80+	Clinical stage
			In situ (%)	0	(0)	0	(0)	0	(0)	1	(0.1)	1	(0.1)
			Local (%)	126	(23.0)	129	(21.0)	175	(21.9)	309	(26.7)	431	(29.2)
			Regional (%)	188	(34.3)	188	(30.6)	248	(31.0)	371	(32.0)	284	(19.3)
			Distant (%）	234	(42.7)	297	(48.4)	377	(47.1)	477	(41.2)	759	(51.5)
		Screen-detection
			yes (%)	6	(1.1)	17	(2.8)	46	(5.8)	44	(3.8)	69	(4.7)
			no (%)	542	(98.9)	597	(97.2)	754	(94.3)	1114	(96.2)	1406	(95.3)
		Total (%)		548	(100)	614	(100)	800	(100)	1158	(100)	1475	(100)
