# Supplementary material for: Trends in clinical stage distribution and screening detection of cancer in Osaka, Japan: Stomach, colorectum, lung, breast and cervix
Source: PLoS One. 2020 Dec 31;15(12):e0244644. doi: 10.1371/journal.pone.0244644 (PMC7775058; doi:10.1371/journal.pone.0244644)
Supplement: S5 Table — (XLSX) [file pone.0244644.s005.xlsx]

## Sheet: Sheet1
S5 Table. Trends in the age-specific clinical stage distribution and the proportion of screen-detected cancer cases for female breast cancer.
Sex
	Age(year)			2000-2002		2003-2005		2006-2008		2009-2011		2012-2014
Women
	0-49	Clinical stage
			In situ (%)	99	(5.1)	121	(5.5)	280	(9.6)	521	(14.3)	646	(14.3)
			Local (%)	1057	(54.0)	1230	(56.3)	1682	(57.5)	2000	(55.0)	2461	(54.5)
			Regional (%)	694	(35.4)	747	(34.2)	872	(29.8)	1009	(27.7)	1220	(27.0)
			Distant (%）	108	(5.5)	86	(3.9)	94	(3.2)	108	(3.0)	191	(4.2)
		Screen-detection
			yes (%)	100	(5.1)	285	(13.1)	734	(25.1)	1113	(30.6)	1342	(29.7)
			no (%)	1858	(94.9)	1899	(87.0)	2194	(74.9)	2525	(69.4)	3176	(70.3)
		Total (%)		1958	(100)	2184	(100)	2928	(100)	3638	(100)	4518	(100)
	50-64	Clinical stage
			In situ (%)	74	(2.7)	120	(3.7)	305	(7.5)	445	(9.8)	477	(9.6)
			Local (%)	1494	(53.4)	1823	(55.5)	2260	(55.8)	2631	(57.6)	2759	(55.6)
			Regional (%)	1026	(36.7)	1129	(34.4)	1242	(30.7)	1229	(26.9)	1406	(28.3)
			Distant (%）	202	(7.2)	215	(6.5)	245	(6.1)	260	(5.7)	319	(6.4)
		Screen-detection
			yes (%)	177	(6.3)	460	(14.0)	996	(24.6)	1374	(30.1)	1539	(31.0)
			no (%)	2619	(93.7)	2827	(86.0)	3056	(75.4)	3191	(69.9)	3422	(69.0)
		Total (%)		2796	(100)	3287	(100)	4052	(100)	4565	(100)	4961	(100)
	65-79	Clinical stage
			In situ (%)	49	(3.2)	87	(4.5)	182	(6.4)	299	(8.1)	467	(9.4)
			Local (%)	892	(58.8)	1142	(59.4)	1757	(61.7)	2179	(59.3)	2930	(58.9)
			Regional (%)	486	(32.0)	582	(30.3)	765	(26.9)	998	(27.2)	1257	(25.3)
			Distant (%）	90	(5.9)	113	(5.9)	143	(5.0)	196	(5.3)	321	(6.5)
		Screen-detection
			yes (%)	55	(3.6)	149	(7.7)	462	(16.2)	669	(18.2)	778	(15.7)
			no (%)	1462	(96.4)	1775	(92.3)	2385	(83.8)	3003	(81.8)	4197	(84.4)
		Total (%)		1517	(100)	1924	(100)	2847	(100)	3672	(100)	4975	(100)
	80+	Clinical stage
			In situ (%)	8	(2.7)	17	(4.0)	33	(4.7)	48	(4.8)	76	(5.4)
			Local (%)	192	(64.0)	257	(60.9)	416	(59.7)	630	(62.5)	838	(59.9)
			Regional (%)	75	(25.0)	115	(27.3)	201	(28.8)	276	(27.4)	383	(27.4)
			Distant (%）	25	(8.3)	33	(7.8)	47	(6.7)	54	(5.4)	101	(7.2)
		Screen-detection
			yes (%)	7	(2.3)	11	(2.6)	26	(3.7)	58	(5.8)	54	(3.9)
			no (%)	293	(97.7)	411	(97.4)	671	(96.3)	950	(94.3)	1344	(96.1)
		Total (%)		300	(100)	422	(100)	697	(100)	1008	(100)	1398	(100)
