# Supplementary material for: Trends in clinical stage distribution and screening detection of cancer in Osaka, Japan: Stomach, colorectum, lung, breast and cervix
Source: PLoS One. 2020 Dec 31;15(12):e0244644. doi: 10.1371/journal.pone.0244644 (PMC7775058; doi:10.1371/journal.pone.0244644)
Supplement: S6 Table — (XLSX) [file pone.0244644.s006.xlsx]

## Sheet: Sheet1
S6 Table. Trends in the age-specific clinical stage distribution and the proportion of screen-detected cancer cases for cervical cancer.
Sex
	Age(year)			2000-2002		2003-2005		2006-2008		2009-2011		2012-2014
Women
	0-49	Clinical stage
			In situ (%)	434	(49.7)	645	(54.9)	1251	(65.6)	2320	(72.4)	3300	(76.6)
			Local (%)	280	(32.1)	366	(31.1)	449	(23.5)	583	(18.2)	695	(16.1)
			Regional (%)	135	(15.5)	139	(11.8)	179	(9.4)	241	(7.5)	259	(6.0)
			Distant (%）	24	(2.8)	26	(2.2)	29	(1.5)	61	(1.9)	57	(1.3)
		Screen-detection
			yes (%)	164	(18.8)	408	(34.7)	720	(37.7)	1309	(40.8)	1690	(39.2)
			no (%)	709	(81.2)	768	(65.3)	1188	(62.3)	1896	(59.2)	2621	(60.8)
		Total (%)		873	(100)	1176	(100)	1908	(100)	3205	(100)	4311	(100)
	50-64	Clinical stage
			In situ (%)	93	(19.6)	109	(20.4)	160	(26.0)	282	(34.6)	354	(39.3)
			Local (%)	181	(38.2)	188	(35.1)	182	(29.6)	205	(25.2)	220	(24.4)
			Regional (%)	165	(34.8)	193	(36.1)	215	(35.0)	250	(30.7)	239	(26.6)
			Distant (%）	35	(7.4)	45	(8.4)	58	(9.4)	77	(9.5)	87	(9.7)
		Screen-detection
			yes (%)	64	(13.5)	130	(24.3)	152	(24.7)	280	(34.4)	242	(26.9)
			no (%)	410	(86.5)	405	(75.7)	463	(75.3)	534	(65.6)	658	(73.1)
		Total (%)		474	(100)	535	(100)	615	(100)	814	(100)	900	(100)
	65-79	Clinical stage
			In situ (%)	36	(13.8)	39	(11.9)	87	(20.6)	118	(23.1)	160	(25.0)
			Local (%)	103	(39.5)	99	(30.3)	107	(25.4)	117	(22.9)	149	(23.3)
			Regional (%)	102	(39.1)	159	(48.6)	185	(43.8)	217	(42.5)	258	(40.3)
			Distant (%）	20	(7.7)	30	(9.2)	43	(10.2)	59	(11.6)	73	(11.4)
		Screen-detection
			yes (%)	21	(8.1)	49	(15.0)	75	(17.8)	101	(19.8)	116	(18.1)
			no (%)	240	(92.0)	278	(85.0)	347	(82.2)	410	(80.2)	524	(81.9)
		Total (%)		261	(100)	327	(100)	422	(100)	511	(100)	640	(100)
	80+	Clinical stage
			In situ (%)	2	(2.2)	8	(8.9)	3	(3.0)	12	(8.8)	18	(10.4)
			Local (%)	33	(36.7)	18	(20.0)	23	(23.2)	23	(16.9)	25	(14.5)
			Regional (%)	40	(44.4)	53	(58.9)	64	(64.7)	83	(61.0)	98	(56.7)
			Distant (%）	15	(16.7)	11	(12.2)	9	(9.1)	18	(13.2)	32	(18.5)
		Screen-detection
			yes (%)	1	(1.1)	6	(6.7)	13	(13.1)	10	(7.4)	12	(6.9)
			no (%)	89	(98.9)	84	(93.3)	86	(86.9)	126	(92.7)	161	(93.1)
		Total (%)		90	(100)	90	(100)	99	(100)	136	(100)	173	(100)
